# Supplementary material for: Quantitative Impact Analysis of Climate Change on Residents’ Health Conditions with Improving Eco-Efficiency in China: A Machine Learning Perspective
Source: Int J Environ Res Public Health. 2021 Dec 6;18(23):12842. doi: 10.3390/ijerph182312842 (PMC8657552; doi:10.3390/ijerph182312842)
Supplement: Supplementary file 1 [file ijerph-18-12842-s001.zip]

Archive with 1 entries (1 files):
- ijerph-1445391-supplementary.pdf
